# Supplementary material for: Impact of improved dead time correction on the quantification accuracy of a dedicated BrainPET scanner
Source: PLoS One. 2024 Apr 5;19(4):e0296357. doi: 10.1371/journal.pone.0296357 (PMC10997125; doi:10.1371/journal.pone.0296357)
Supplement: S1 Data — The data is shown in Figs 3 & 4 in the manuscript and S3 & S4 Figs in the supporting data file. (XLSX) [file pone.0296357.s010.xlsx]

## Sheet: ReadMe-File
Values for the slope of Vt and BPND for both DTC methods for the three (two) exemplary brain regions, for the [11C]ABP688 The data is shown in Figs 3. & 4. in the manuscript and S3 Fig. & S4 Fig. in the supporting data file.

## Sheet:  11C ABP688-Cerebellum VT Slope
Global DTC method	Block-pairwise DTC method										Values for the slope of Vt during equilibrium and both DTC methods for the Cerebellum. The data is shonw in Fig 3. in the manuscript and S3 Fig. in the supporting data file.
-0.001	0.0021
0.003	0.007
-0.007	-0.002
-0.0002	0.0044
0.0032	0.006
0.0009	0.0028
-0.0012	0.0012

## Sheet: 11C ABP688-ACC VT Slope
Global DTC method	Block-pairwise DTC method									Values for the slope of Vt during equilibrium and both DTC methods for the ACC. The data is shonw in Fig 3. in the manuscript and S3 Fig. in the supporting data file.
-0.001	0.008
0.005	0.008
-0.02	-0.013
0.003	0.009
-0.0022	0.0022
-0.007	-0.0036
-0.005	-0.0001

## Sheet: 11C ABP688-TemporalLobeVTSlope
Global DTC method	Block-pairwise DTC method										Values for the slope of Vt during equilibrium and both DTC methods for the Temporal Lobe. The data is shonw in Fig 3. in the manuscript and S3 Fig. in the supporting data file.
-0.013	-0.006
-0.0006	0.0032
-0.013	-0.006
0.0001	0.007
-0.0002	0.004
-0.0028	0
-0.006	-0.0012

## Sheet: 11C ABP688-ACC-BP-Slope
Global DTC method	Block-pairwise DTC method										Values for the slope of BPND during equilibrium and both DTC methods for the ACC. The data is shonw in Fig 4. in the manuscript and S4 Fig. in the supporting data file.
0.0005	0.0017
-0.001	-0.0047
-0.0033	-0.0032
0.0013	0.0008
-0.008	-0.008
-0.002	-0.002
-0.005	-0.005

## Sheet: 11C ABP688-TemporalLobe-BPSlope
Global DTC method	Block-pairwise DTC method										Values for the slope of BPND during equilibrium and both DTC methods for the Temporal Lobe. The data is shonw in Fig 4. in the manuscript and S4 Fig. in the supporting data file.
-0.005	-0.0034
-0.004	-0.006
-0.001	-0.0009
0.0002	0.00025
-0.004	-0.004
-0.0026	-0.0025
-0.0039	-0.0039
