# Supplementary material for: Impact of improved dead time correction on the quantification accuracy of a dedicated BrainPET scanner
Source: PLoS One. 2024 Apr 5;19(4):e0296357. doi: 10.1371/journal.pone.0296357 (PMC10997125; doi:10.1371/journal.pone.0296357)
Supplement: S2 Data — These values are represented in Fig 7 in the manuscript and S2 Fig in the support file. (XLSX) [file pone.0296357.s011.xlsx]

## Sheet: ReadMe-File
This file contains the indiviudal measuremtns for TBRmax and TBRmean and the curve-shape parameters for three types of VOIs (i.e., healthy background volume, entire tumor volume, and maximum tumor value volume) and both DTC methods. These values are represented in Fig 7. in the manuscript and S2 Fig. in the support file.

## Sheet: 18FFET-PET-TBR-Max
Global DTC method	Block-pairwise DTC method										These are the indiviudal measuremtns of the TBRmax values for the [18F]FET-PET acquisitions for both compared DTC methods (the global DTC method and the block-pairwise DTC method). These values are represented in Fig 7. in the manuscript.
1.71154	1.62376
4.36629	4.66801
2.75013	2.81159
2.19896	2.16407
1.55604	1.66683
1.41897	1.40974
1.84158	1.66591
4.31256	4.31276
2.50948	2.58673
1.85938	1.87671
2.49094	2.54095
2.88345	3.65164
1.42968	1.40311
1.64119	1.60875
1.41296	1.2348
2.87653	2.90349
2.30065	2.29428
5.17374	4.8773
1.6933	1.80899
1.85037	2.03412

## Sheet:  18FFET-PET-TBR-Mean
Global DTC method	Block-pairwise DTC method										These are the indiviudal measuremtns of the TBRmean values for the [18F]FET-PET acquisitions for both compared DTC methods (the global DTC method and the block-pairwise DTC method). These values are represented in Fig 7. in the manuscript.
1.90699	1.87273
3.421	2.63908
2.25985	2.19112
2.24394	2.23682
1.83383	1.85552
1.84981	1.84756
2.0493	1.97493
2.58917	2.58917
2.03361	2.04664
1.83273	1.83809
2.07746	2.11449
2.50733	2.62871
1.82639	1.82064
1.92277	1.90333
1.87569	1.79541
2.21411	2.23228
1.96147	1.96195
2.5812	2.53183
1.82531	1.85689
1.87734	1.93454

## Sheet: Shape Parameter-Background-VOI
Global DTC method	Block-pairwise DTC method										These are the shape parameters for the [18F]FET-TACs for the healthy background volume and both DTC methods (the global DTC method and the block-pairwise DTC method) This data is plotted in S2 Fig. in the support file.
0.0308454	0.0288776
0.0182733	0.0161592
0.0152806	0.0140699
0.0496034	0.0477893
0.0322945	0.0243002
0.0238453	0.0227415
0.0141029	0.02302
0.0320334	0.0322357
0.0430635	0.0391133
0.0374909	0.0349344
0.0295154	0.0375334
0.0247218	0.0249786
0.0112757	0.00948119
0.0364504	0.0355331
0.0225832	0.0243289
0.0411593	0.0332163
0.0227947	0.0222263
0.0368092	0.036804
0.0220416	0.0201426
0.0220416	0.0201426

## Sheet: ShapeParameter-Tumormax-VOI
Global DTC method	Block-pairwise DTC method										These are the shape parameters for the [18F]FET-TACs for the maximum value volume and both DTC methods (the global DTC method and the block-pairwise DTC method) This data is plotted in S2 Fig. in the support file.
0.0219937	0.0211517
0.0584085	0.0564509
0.0429977	0.0424619
0.0131583	0.0123192
0.0263322	0.0252693
0.0155608	0.0145129
0.0306668	0.0297587
0.049555	0.0496678
0.0374814	0.03684
0.0456278	0.0446281
0.0623868	0.0695524
0.0477519	0.0781611
0.0151338	0.0139745
0.0219733	0.0211777
0.0360792	0.0343652
0.0524507	0.0509229
0.0193529	0.0187089
0.0283927	0.0279618
0.0536898	0.032426
0.0523591	0.0517159

## Sheet: ShapeParameter-Tumor-VOI
Global DTC method	Block-pairwise DTC method										These are the shape parameters for the [18F]FET-TACs for the entire tumor volume and both DTC methods (the global DTC method and the block-pairwise DTC method) This data is plotted in S2 Fig. in the support file.
0.0218232	0.0222191
0.0609965	0.050209
0.0274765	0.0261033
0.0193555	0.0182512
0.0152318	0.0149756
0.0147735	0.0137746
0.0330476	0.0291133
0.0379845	0.0379303
0.0324525	0.0308514
0.0441755	0.0411011
0.0484797	0.0456814
0.0571214	0.0546485
0.0154997	0.0148228
0.025427	0.0247076
0.0399026	0.0394295
0.0264726	0.0220892
0.0134918	0.0123475
0.0264437	0.0255533
0.0489889	0.0405521
0.0355825	0.0344164
