# Supplementary material for: Impact of improved dead time correction on the quantification accuracy of a dedicated BrainPET scanner
Source: PLoS One. 2024 Apr 5;19(4):e0296357. doi: 10.1371/journal.pone.0296357 (PMC10997125; doi:10.1371/journal.pone.0296357)
Supplement: S3 Data — These values are shown in Fig 9 and in Table 5 in the manuscript and plotted in figures: S7–S9 Figs in the supporting data file. (XLSX) [file pone.0296357.s012.xlsx]

## Sheet: ReadMe-File
Values of the kinetic parameters CBF (K1) , k2, and VT and both DTC methods were obtained from kinetic modeling of the [15O]H2O acquisition assuming a one-tissue compartment model. These values are shown in Fig 9 and in Table 6 in the manuscript and plotted in figures: S7 Fig., S8 Fig. S9 Fig. in the supporting data file

## Sheet: Modeling_1TCM_Corr
	Measurement 1		Injection 1					Measurement 1		Injection 2					Measurement 1		Injection 3					Measurement 1		Injection 4
REF =		Global DTC method	1				REF =		Global DTC method	2				REF =		Global DTC method	3				REF =		Global DTC method	4
Parameter	GM	%SE	WM	%SE	Unit		Parameter	GM	%SE	WM	%SE	Unit		Parameter	GM	%SE	WM	%SE	Unit		Parameter	GM	%SE	WM	%SE	Unit
CBF (K1)	0.692	3.84	0.263	3.44	ml/ccm/min		CBF (K1)	0.746	4.62	0.26	2.71	ml/ccm/min		CBF (K1)	0.764	5.68	0.294	4.25	ml/ccm/min		CBF (K1)	0.762	2.08	0.277	3.84	ml/ccm/min
k2	0.766	5.53	0.315	10.73	1/min		k2	0.81	7.1	0.218	13.39	1/min		k2	0.73	10.37	0.299	14.81	1/min		k2	0.772	4.34	0.269	15.18	1/min
Vt	0.904	2.65	0.838	7.78	ml/ccm		Vt	0.921	3.49	1.192	11.18	ml/ccm		Vt	1.046	5.59	0.984	11.14	ml/ccm		Vt	0.987	3.46	1.03	11.86	ml/ccm
REF =		Block-pairwise DTC method	1				REF =		Block-pairwise DTC method	2				REF =		Block-pairwise DTC method	3				REF =		Block-pairwise DTC method	4
Parameter	GM	%SE	WM	%SE	Unit		Parameter	GM	%SE	WM	%SE	Unit		Parameter	GM	%SE	WM	%SE	Unit		Parameter	GM	%SE	WM	%SE	Unit
CBF (K1)	0.682	4.15	0.254	2.01	ml/ccm/min		CBF (K1)	0.72	3.02	0.248	3.23	ml/ccm/min		CBF (K1)	0.794	3.35	0.283	4.09	ml/ccm/min		CBF (K1)	0.735	3.11	0.268	3.71	ml/ccm/min
k2	0.784	5.18	0.297	9.33	1/min		k2	0.799	5.21	0.196	16.43	1/min		k2	0.826	6.51	0.287	15.67	1/min		k2	0.755	6.28	0.259	15.04	1/min
Vt	0.87	3.71	0.896	7.81	ml/ccm		Vt	0.901	3.91	1.265	13.63	ml/ccm		Vt	0.961	4.2	0.986	12.12	ml/ccm		Vt	0.974	3.93	1.034	11.94	ml/ccm
	Measurement 2		Injection 1					Measurement 2		Injection 2					Measurement 2		Injection 3					Measurement 2		Injection 4
REF =		Global DTC method	1				REF =		Global DTC method	2				REF =		Global DTC method	3				REF =		Global DTC method	4
Parameter	GM	%SE	WM	%SE	Unit		Parameter	GM	%SE	WM	%SE	Unit		Parameter	GM	%SE	WM	%SE	Unit		Parameter	GM	%SE	WM	%SE	Unit
CBF (K1)	0.554	6.49	0.242	2.69	ml/ccm/min		CBF (K1)	0.41	2.62	0.183	4.28	ml/ccm/min		CBF (K1)	0.454	1.12	0.182	2.79	ml/ccm/min		CBF (K1)	0.431	3.4	0.172	5.8	ml/ccm/min
k2	0.552	7.91	0.176	6.9	1/min		k2	0.71	2.3	0.354	15.09	1/min		k2	0.818	1.67	0.349	8.59	1/min		k2	0.789	3.57	0.294	21.12	1/min
Vt	1.003	3.69	1.37	9.04	ml/ccm		Vt	0.578	0.81	0.517	11.56	ml/ccm		Vt	0.554	0.88	0.519	9.74	ml/ccm		Vt	0.546	1.22	0.584	16.05	ml/ccm
REF =		Block-pairwise DTC method	1				REF =		Block-pairwise DTC method	2				REF =		Block-pairwise DTC method	3				REF =		Block-pairwise DTC method	4
Parameter	GM	%SE	WM	%SE	Unit		Parameter	GM	%SE	WM	%SE	Unit		Parameter	GM	%SE	WM	%SE	Unit		Parameter	GM	%SE	WM	%SE	Unit
CBF (K1)	0.529	4.93	0.233	7.38	ml/ccm/min		CBF (K1)	0.413	2.41	0.173	7.46	ml/ccm/min		CBF (K1)	0.437	1.56	0.171	5.95	ml/ccm/min		CBF (K1)	0.415	6.04	0.163	4.45	ml/ccm/min
k2	0.517	7.21	0.154	6.72	1/min		k2	0.746	3.13	0.345	20.26	1/min		k2	0.796	2.46	0.312	21.44	1/min		k2	0.758	7.49	0.267	20.38	1/min
Vt	1.023	3.66	1.507	2.9	ml/ccm		Vt	0.554	1.11	0.502	14.02	ml/ccm		Vt	0.549	1.11	0.549	16.48	ml/ccm		Vt	0.547	2.18	0.609	16.98	ml/ccm
	Measurement 3		Injection 1					Measurement 3		Injection 2					Measurement 3		Injection 3					Measurement 3		Injection 4
REF =		Global DTC method	1				REF =		Global DTC method	2				REF =		Global DTC method	3				REF =		Global DTC method	4
Parameter	GM	%SE	WM	%SE	Unit		Parameter	GM	%SE	WM	%SE	Unit		Parameter	GM	%SE	WM	%SE	Unit		Parameter	GM	%SE	WM	%SE	Unit
CBF (K1)	0.64	2.33	0.198	2.09	ml/ccm/min		CBF (K1)	0.807	3.73	0.247	3.22	ml/ccm/min		CBF (K1)	0.619	1.71	0.222	5.93	ml/ccm/min		CBF (K1)	0.697	1.8	0.241	3.48	ml/ccm/min
k2	1.031	3.67	0.312	7.73	1/min		k2	1.327	1.46	0.471	8.46	1/min		k2	0.969	2.87	0.435	11.74	1/min		k2	1.033	0.44	0.41	6.89	1/min
Vt	0.621	2.41	0.634	6.16	ml/ccm		Vt	0.608	3.48	0.525	8.87	ml/ccm		Vt	0.639	2.31	0.511	8.38	ml/ccm		Vt	0.675	1.7	0.588	5.52	ml/ccm
REF =		Block-pairwise DTC method	1				REF =		Block-pairwise DTC method	2				REF =		Block-pairwise DTC method	3				REF =		Block-pairwise DTC method	4
Parameter	GM	%SE	WM	%SE	Unit		Parameter	GM	%SE	WM	%SE	Unit		Parameter	GM	%SE	WM	%SE	Unit		Parameter	GM	%SE	WM	%SE	Unit
CBF (K1)	0.583	4.5	0.184	2.59	ml/ccm/min		CBF (K1)	0.664	1.19	0.233	5.34	ml/ccm/min		CBF (K1)	0.597	2.16	0.219	8.48	ml/ccm/min		CBF (K1)	0.673	1.22	0.227	3.48	ml/ccm/min
k2	0.939	5.1	0.257	10.96	1/min		k2	1.022	1.21	0.44	11.57	1/min		k2	0.964	0.83	0.452	17.02	1/min		k2	1.001	0.2	0.377	12.9	1/min
Vt	0.621	1.73	0.718	8.73	ml/ccm		Vt	0.649	1.66	0.531	6.68	ml/ccm		Vt	0.62	1.58	0.485	9.23	ml/ccm		Vt	0.672	1.19	0.602	10.58	ml/ccm
	Measurement 4		Injection 1					Measurement 4		Injection 2					Measurement 4		Injection 3					Measurement 4		Injection 4
REF =		Global DTC method	1				REF =		Global DTC method	2				REF =		Global DTC method	3				REF =		Global DTC method	4
Parameter	GM	%SE	WM	%SE	Unit		Parameter	GM	%SE	WM	%SE	Unit		Parameter	GM	%SE	WM	%SE	Unit		Parameter	GM	%SE	WM	%SE	Unit
CBF (K1)	0.648	1.8	0.275	1.99	ml/ccm/min		CBF (K1)	0.445	0.34	0.213	3.36	ml/ccm/min		CBF (K1)	0.451	1.71	0.203	6.19	ml/ccm/min		CBF (K1)	0.749	2.88	0.35	3.37	ml/ccm/min
k2	1.359	1	0.675	1.8	1/min		k2	0.936	0.72	0.465	3.82	1/min		k2	0.923	2.37	0.443	13.91	1/min		k2	1.405	3.31	0.793	6.48	1/min
Vt	0.477	1.66	0.407	3.38	ml/ccm		Vt	0.475	0.64	0.457	4.96	ml/ccm		Vt	0.489	0.99	0.458	8.67	ml/ccm		Vt	0.533	1.13	0.441	3.94	ml/ccm
REF =		Block-pairwise DTC method	1				REF =		Block-pairwise DTC method	2				REF =		Block-pairwise DTC method	3				REF =		Block-pairwise DTC method	4
Parameter	GM	%SE	WM	%SE	Unit		Parameter	GM	%SE	WM	%SE	Unit		Parameter	GM	%SE	WM	%SE	Unit		Parameter	GM	%SE	WM	%SE	Unit
CBF (K1)	0.602	3.43	0.255	2.29	ml/ccm/min		CBF (K1)	0.421	0.63	0.199	3.39	ml/ccm/min		CBF (K1)	0.426	1.44	0.193	5.79	ml/ccm/min		CBF (K1)	0.705	0.89	0.333	4.46	ml/ccm/min
k2	1.237	3.52	0.615	2.56	1/min		k2	0.901	0.59	0.43	9.41	1/min		k2	0.882	2.14	0.418	14.88	1/min		k2	1.36	0.26	0.767	2.67	1/min
Vt	0.486	1.5	0.414	4.08	ml/ccm		Vt	0.467	0.37	0.465	6.67	ml/ccm		Vt	0.483	1.14	0.462	10.05	ml/ccm		Vt	0.519	0.93	0.434	2.62	ml/ccm
