# Supplementary material for: Impact of improved dead time correction on the quantification accuracy of a dedicated BrainPET scanner
Source: PLoS One. 2024 Apr 5;19(4):e0296357. doi: 10.1371/journal.pone.0296357 (PMC10997125; doi:10.1371/journal.pone.0296357)
Supplement: S4 Data — (XLSX) [file pone.0296357.s013.xlsx]

## Sheet: Cross-Calibration-phantom data
Global DTC method
# Stats for Study: XB1BN402N-BI	Generated on: Wed Nov 16 15:19:06 2022
# ROI	Data Set	Frame	Duration (s)	Midpt (s)	Gate	Gate Time (s)	Median	Mean	Var	Std Dev	Min	Max	Size (mm^3)	Frac. Voxels	Voxels
A	1	0	1199	599.5	0	0	14308.1	14544.6	8244320	2871.29	3934.14	42868.9	935216	478830	495365
Block-pairwise DTC method
# Stats for Study: XB1BN402N-BI	Generated on: Wed Nov 16 15:27:21 2022
# ROI	Data Set	Frame	Duration (s)	Midpt (s)	Gate	Gate Time (s)	Median	Mean	Var	Std Dev	Min	Max	Size (mm^3)	Frac. Voxels	Voxels
A	1	0	1199	599.5	0	0	13280.2	13503.4	7103690	2665.27	3670.69	40117.8	935215	478830	495365
Midpt (s)	Mean of Global DTC method	Mean of Block-pairwise DTC method	Ratio
599.5	14544.6	13503.4	1.07711
